# Supplementary material for: ICAM-1-suPAR-CD11b Axis Is a Novel Therapeutic Target for Metastatic Triple-Negative Breast Cancer
Source: Cancers (Basel). 2023 May 12;15(10):2734. doi: 10.3390/cancers15102734 (PMC10216673; doi:10.3390/cancers15102734)
Supplement: Supplementary file 1 [file cancers-15-02734-s001.zip]

Archive with 1 entries (1 files):
- cancers-2301662-supplementary.pdf
